# Supplementary material for: Association of NAFLD with FGF21 Polygenic Hazard Score, and Its Interaction with Protein Intake Level in Korean Adults
Source: Nutrients. 2023 May 19;15(10):2385. doi: 10.3390/nu15102385 (PMC10220598; doi:10.3390/nu15102385)
Supplement: Supplementary file 1 [file nutrients-15-02385-s001.zip]

Archive with 1 entries (1 files):
- nutrients-2378642-supplementary.pdf
